# Supplementary material for: T-Lymphocyte Phenotypic and Mitochondrial Parameters as Markers of Incomplete Immune Restoration in People Living with HIV+ on Long-Term cART
Source: Biomedicines. 2025 Jul 28;13(8):1839. doi: 10.3390/biomedicines13081839 (PMC12383652; doi:10.3390/biomedicines13081839)
Supplement: Supplementary file 1 [file biomedicines-13-01839-s001.zip]

Archive with 1 entries (1 files):
- biomedicines-3722820-supplementary.pdf
